# Supplementary material for: Coaching presence as the foundation for the working alliance in AI coaching
Source: PLoS One. 2026 Mar 26;21(3):e0344768. doi: 10.1371/journal.pone.0344768 (PMC13020809; doi:10.1371/journal.pone.0344768)
Supplement: S1 Table — (XLSX) [file pone.0344768.s001.xlsx]

## Sheet: Sheet1
	S1. Scenario choice of each group
	Group	Senario	Number of Client Participant	Client participants with multiple scenarios
	Group 1	New employee onboarding	1	1
		Career development	4
		Job interview	1
	Group 2	New employee onboarding	2	1
		Career development	3
		Job interview	1
	Group 3	New employee onboarding	1	2
		Career development	4
		Job interview	2
