# Supplementary material for: Coaching presence as the foundation for the working alliance in AI coaching
Source: PLoS One. 2026 Mar 26;21(3):e0344768. doi: 10.1371/journal.pone.0344768 (PMC13020809; doi:10.1371/journal.pone.0344768)
Supplement: S2 Table — (XLSX) [file pone.0344768.s002.xlsx]

## Sheet: Theme list
	S2 Table. Data_themes and codes
	Main Theme	Upper Level Theme	Middle Theme	Innitial Codes 1	Innitial Codes 2	Innitial Codes 3	Innitial Codes 4
	More like a machine than a partner…	Acceptance of AI coach as non-human	Convenience of 24/7 availability and immediacy	Coaching without time or location constraints	Immediate response speed	Accessible anytime when needed	Conducted without waiting time
	More like a machine than a partner…	Acceptance of AI coach as non-human	No fear of being judged	Sense of openness due to anonymity	Reduced pressure compared to human coaches	Sense of safety that it's okay to make mistakes	Feeling of being accepted without criticism
	More like a machine than a partner…	Acceptance of AI coach as non-human	Seen as a tool rather than a coach	Fundamental difference from human coaches	Limited to role as information provider	Does not feel like a relational partner	AI's lack of coach identity
	More like a machine than a partner…	Lack of basic trust in AI coaching	Mechanical trust	Absence of prerequisites for trust	Lack of consistency	Limitations of repetitive responses	Information trust exists, but relational trust is weak
	More like a machine than a partner…	Recognition of AI coach as non-relational	Limited sharing of personal stories	Reluctance to share sensitive topics	Psychological barrier toward machines	Reduced emotional openness	Concerns about privacy protection
	More like a machine than a partner…	Recognition of AI coach as non-relational	Recognition of AI coaching’s limitations	Acceptance of emotional role limitations	Recognition of irreplaceability by human coaches	Utilization within defined role scope	Mention of need for complementarity with human coaches
	Efficient, yet emotionally empty…	Fast but unfeeling goal-setting	Efficient but empathy-lacking goal setting	Fast and systematic but lacking empathy	Sets only goals with no emotional discussion	Emphasizes efficiency, lacking relational communication	Focused on goal achievement with no emotional connection
	Efficient, yet emotionally empty…	Fast but unfeeling goal-setting	Limitations of outcome-oriented approach	Focus on outcomes over process	Overemphasis on achieving quantitative goals	Neglect of emotional and learning aspects during the process	Insufficient dialogue beyond goal attainment
	Efficient, yet emotionally empty…	Lack of empathy, care, and co-agency	Lack of empathetic understanding	Absence of emotional response	Indifference to personal feelings	Empathy perceived as uniquely human	Superficial expression of emotions
	Efficient, yet emotionally empty…	Structured but emotionally flat	Goal agreement lacking personalization	Recommending uniform goals	Inadequate reflection of individual circumstances and values	One-size-fits-all coaching content	Context-insensitive goal setting
	Efficient, yet emotionally empty…	Structured but emotionally flat	Lack of flexibility in goal process	Inadequate response to goal changes	Difficulty adjusting plans based on progress	Rigidity in responding to changing customer needs	Adherence to pre-set workflows
	Tha gap between knowing and doing…	Informationally rich but affectively flat	Generic solutions without personal context	Lack of reflection on situation-specific nuances	Generalizations ignoring user background	Failure to consider cultural and organizational context	Generic advice rather than case-specific guidance
	Tha gap between knowing and doing…	Informationally rich but affectively flat	Provision of clear and structured guidance	Systematically organize goals and plans	Provide clear feedback and advice	Break down complex problems into simple steps	Offer direction in confusing situations
	Tha gap between knowing and doing…	Informationally rich but affectively flat	Trust in AI’s expertise and information	Recognition of AI response reliability	Expectation for up-to-date knowledge	Trust in the logic and basis of coaching content	Abundant knowledge but lacking human insight
	Tha gap between knowing and doing…	Lack of emotional investment hinders action	Lack of challenge and growth stimulation	Only presents comfortable questions	Lacks presentation of new perspectives	Insufficient pressure for behavioral change	Coaching that leads to complacency
	Tha gap between knowing and doing…	Lack of emotional investment hinders action	Lack of emotional encouragement and support	Lack of shared joy in achievements	No consolation when facing difficulties	Recognition of effort exists but warmth is lacking	Burden of having to do it oneself
	Tha gap between knowing and doing…	Lack of emotional investment hinders action	No exploration of goal significance	Lack of questioning “why”	Failure to discuss goal importance	Absence of exploring intrinsic motivation	Insufficient alignment with values
	Tha gap between knowing and doing…	One-time advice without motivational push	No follow-up support or accountability	No verification of task completion	Absence of goal progress monitoring	No pressure to complete tasks	Disruption of ongoing coaching relationship
	Tha gap between knowing and doing…	One-time advice without motivational push	One-off advice without motivation	Recommendations that fail to stimulate action	One-off proposals lacking continuity	Advice that doesn't translate into practice	Solutions devoid of emotional momentum
	No coaching presence, no partnership…	Absence of coaching presence	Lack of authenticity	Formal responses	Encouragement without emotion	Feedback that lacks sincerity	Lack of human touch in conversation
	No coaching presence, no partnership…	Absence of coaching presence	Lack of emotional presence	Absence of Companionship	Emptiness in Interaction	Lack of Relational Intimacy	Weakened Partnership
	No coaching presence, no partnership…	No sense of being accompanied	Absence of nonverbal cues	Conversations without facial expressions or voice	Limitations in conveying emotions	Constraints of text-based communication	Lower immersion compared to face-to-face interaction
	No coaching presence, no partnership…	No sense of being accompanied	Lack of listening and responsiveness	No sense that it listens to me	Superficial reactions to user statements	Disconnection in conversation flow	Overlooks subtle emotional cues
	No coaching presence, no partnership…	Working alliance weakened	Lack of collaborative goal setting	AI-driven user engagement remains passive	Lack of interactive dialogue during goal-setting process	Insufficient sense of collaborative goal creation	Imperative goal presentation
	No coaching presence, no partnership…	Working alliance weakened	Lack of collaborative problem-solving	AI-driven solution derivation	Lack of user thought stimulation	Command-focused rather than question-based	Lacks sense of collaborative problem-solving
